# Supplementary material for: Biosensor characterization: formal methods from the perspective of proteome fractions
Source: Synth Biol (Oxf). 2025 Feb 12;10(1):ysaf002. doi: 10.1093/synbio/ysaf002 (PMC11826058; doi:10.1093/synbio/ysaf002)
Supplement: ysaf002_Supp [file ysaf002_supp.zip]

Archive with 2 entries (2 files):
- suppl_data/Data_Availability_statement.docx
- suppl_data/Supplementary_Document.tex
