# Supplementary material for: Biosensor characterization: formal methods from the perspective of proteome fractions
Source: Synth Biol (Oxf). 2025 Feb 12;10(1):ysaf002. doi: 10.1093/synbio/ysaf002 (PMC11826058; doi:10.1093/synbio/ysaf002)
Supplement: ysaf002_Supp [file ysaf002_supp.zip › suppl_data/Supplementary_Document.tex]

\documentclass[11pt,twoside,a4paper]{article}

\usepackage[english]{babel} % 'french', 'german', 'spanish', 'danish', etc.
% Packages for formatting, symbols, and images
\usepackage[utf8]{inputenc} % 'cp1252'-Western, 'cp1251'-Cyrillic, etc.
\usepackage{amsmath, amssymb} % Math symbols
\usepackage{txfonts}
\usepackage{mathdots}
\usepackage[classicReIm]{kpfonts}
\usepackage{rotating}
\usepackage{booktabs}
\usepackage{threeparttable}
\usepackage{graphicx} % For including images
\usepackage{caption} % Better caption handling
\usepackage{subcaption} % For subfigures
\usepackage{float} % Improved floating objects like tables/figures
\usepackage{multirow} % Multi-row in tables
\usepackage[table,xcdraw]{xcolor} % Coloring tables

% Geometry for margins
\usepackage[a4paper,margin=1in]{geometry}

% Bibliography management
\usepackage{natbib} % For citations
\bibliographystyle{unsrt} % Or another bibliography style
%%%%%%%%%%%%%%%%%%%%%%%%%%%%%%%%%%%%%%%%%%%%%%%%%%%%%%%%%%%%%%%%%

\begin{document}
\begin{titlepage}
    \centering
    \vspace*{\fill} % Center vertically
    {\huge \textbf{Supplementary material: 
    "Biosensors Characterization: Formal methods from the Perspective of Proteome Fractions"} \par} % Title
    \vspace{1cm}
    {\large Nicol\'{a}s A. Vaccari${}^{1}$, Dahlin Zevallos-Aliaga${}^{1}$, Tom Peeters${}^{2}$, Daniel G. Guerra${}^{1,*}$ \par} % Author Name
    \vspace{0.5cm}
    {${}^{1}$Laboratorio de Moléculas Individuales, Laboratorios de Investigación y Desarrollo, Facultad de Ciencias e Ingeniería, Universidad Peruana Cayetano Heredia, ${}^{2}$Open BioLab Brussels, Erasmushogeschool Brussel \par} % Affiliation
    \vspace{0.5cm}
    {${}^{*}$Corresponding author: Daniel G. Guerra - daniel.guerra@upch.pe \par} % Email
    \vspace*{\fill} % Center vertically
\end{titlepage}

\section{Mathematical framework}

\subsection{Initial definitions}

\subsubsection{Proteome fractions}
A particular set of proteins $i$, will be defined here as a proteome fraction, ${\varphi }_i$, by dividing the total mass of said group of proteins, $m_i$, over the mass of the complete proteome, $m$: 
\begin{equation}
    {\varphi }_i(t)=\frac{m_i(t)}{m(t)}
    \label{eq 1: protein fraction}
\end{equation}
where:
\begin{equation}
    m(t)=\sum_i{m_i(t)}
    \label{eq 2: proteome fractionation}
\end{equation}
\subsubsection{Proteome fluxes \& expression fraction}
To study how ${\varphi }_i$ evolves over time, we need to define the anabolic flux, which is the velocity at which the cell produces proteins. We define this as the product of the total anabolic rate $\rho$ and the mass of the total proteome $m$:
\begin{equation}
    \frac{dm(t)}{dt}=\rho (t)\cdot m(t)
    \label{eq 3: total protein production}
\end{equation}

Also, as mentioned in the main text, the total anabolic flux can be divided into subfluxes that produce the different protein groups:
\begin{equation}
    \frac{dm_i(t)}{dt}=f_i(t)\cdot \frac{dm(t)}{dt}
    \label{eq 4: specific protein production}
\end{equation}
\begin{equation}
    \frac{dm_i(t)}{dt}=f_i(t)\cdot \rho (t)\cdot m(t)
    \label{eq 5: specific protein production decomposed}
\end{equation}

Where $f_i$ is the expression fraction, which represents the fraction of the total anabolic flux dedicated to producing a set $i$ of proteins. From equation \eqref{eq 2: proteome fractionation}, \eqref{eq 3: total protein production} and \eqref{eq 4: specific protein production} we can deduce that:
\begin{equation}
    \rho (t)=\sum_i{f_i(t)\cdot \rho (t)}
    \label{eq 6: anabolic rate fractionation}
\end{equation}
Here, we will define the specific production rate of protein $i$, or $\rho_i$, as:
\begin{equation}
    \rho_i (t) = \frac{1}{m (t)} \cdot \frac{dm_i(t)}{dt}
    \label{eq 7}
\end{equation}
Then, we can define each corresponding production rate for each of the protein sets using equations 5 and 7 to obtain the production rate:
\begin{equation}
    {\rho }_i(t)=f_i(t)\cdot \rho (t)
    \label{eq 8: specific anabolic rate}
\end{equation}

\subsection{Biosynthesis allocation theorem}

To study proteome fractions and their change over time, we start by unfolding the derivative of ${\varphi }_i$ as the derivation of a division:
\begin{equation}
    \frac{d{\varphi }_i(t)}{dt}=\frac{d\left(\frac{m_i(t)}{m(t)}\right)}{dt}
    \label{eq 9: deriving a protein fraction}
\end{equation}

Expanding and resolving:
\[=\frac{m(t)\cdot \frac{dm_i(t)}{dt}-m_i(t)\cdot \frac{dm(t)}{dt}}{m^2(t)}\] 
\[=\frac{m(t)\cdot [f_i(t)\cdot \rho (t)]\cdot m(t)-m_i(t)\cdot \rho (t)\cdot m(t)}{{m^2(t)}}\] 
\[=\ \rho (t)\cdot \left(f_i(t)-\frac{m_i(t)}{m(t)}\right)\] \begin{equation}
    \frac{d{\varphi }_i(t)}{dt}=\rho (t) \cdot [f_i(t)-{\varphi }_i(t)]
    \label{eq 10: the proteome allocation theorem}
\end{equation}

Hence, the evolution of ${\varphi }_i$ depends on the anabolic rate $\rho $ and the difference between $f_i$ and ${\varphi }_i$. This expression is very similar in form to that of potential-induced currents, where $\frac{1}{\rho }$ can be interpreted as resistance, and the difference between $f_i$ and ${\varphi }_i$ can be understood as a sort of differential potential, where $f_i$ represents the fraction value of the proteome intended by the cell and ${\varphi }_i$ represents the value that it actually has. In general, this analysis provides a framework for an easy understanding of the dynamics of proteome fractions. 

\subsection{Total anabolic rate and specific growth rate}

Because measuring the anabolic rate can be challenging, we will look for a particular and more useful form of the theorem to express it as a function of the growth rate. When the ratio of protein mass to biomass is constant, the following proportionality is true:
\begin{equation}
    \frac{dm(t)}{dt}\propto \frac{db(t)}{dt}
    \label{eq 11: biomas and protein accumulation}
\end{equation}
where $b$ is biomass and follows the accumulation equation:
\begin{equation}
    \frac{db(t)}{dt}=\mu (t)\cdot b(t)
    \label{eq 12: biomass accumulation deffinition}
\end{equation}
Here $\mu $ is the growth rate, a classical parameter that can be easily measured as the change in optical density over time. Using Equations 3, 9, and 10 we obtain that as long as the protein to biomass ratio remains constant:
\begin{equation}
    \mu (t)=\rho (t)
    \label{eq 13: mu and rho equivalence}
\end{equation}

From experimental measures, it is known that this condition is met during the exponential phase of bacterial growth \cite{dennis_macromolecular_1974}. Rearranging the equation \eqref{eq 10: the proteome allocation theorem}, for this particular case we obtain:
\begin{equation}
    \frac{d{\varphi }_i(t)}{dt}=\mu \left(t\right)\cdot [f_i(t)-{\varphi }_i(t)]
    \label{eq 14: alternate theorem}
\end{equation}

\subsection{Regulation function and expression fraction}

\subsubsection{Definitions}

In general, it is possible to represent the rate of expression of a set $i$ of proteins as:
\begin{equation}
    \widehat{{\rho }_i}(t)=r_i(t)\cdot \rho (t)
    \label{eq 15: introducing regulation function}
\end{equation}
In this equation, $r_i$ can represent a repression term, induction term, or constitutive term. We will refer to $r_i$ as the regulation function because it modifies the behaviour of the protein production flux for a specific set of proteins. Here, we will provide functions to represent three different modes of regulation. 

The first case considers the production of a set of proteins $i$ that is repressed by a known concentration of a transcription factor $TF$, with a constant of repression $k_{TF}$. We can model this regulated production flux as follows:
\begin{equation}
    \widehat{{\rho }_1}(t)=\ {\theta }_1\cdot \frac{k_{TF}}{TF(t)+k_{TF}}\cdot \rho
    \label{eq 16: inhibition regulation function}
\end{equation}

The second case represents the expression as induced by a known concentration of an inducer $I$, with an induction constant $k_I$:
\begin{equation}
    \widehat{{\rho }_2}(t)={\theta }_2\cdot \frac{I (t)}{I (t) + k_I}\ \cdot \rho \left(t\right)
    \label{eq 17: induction regulation function}
\end{equation}

In both equations, $\theta $ is a coefficient that represents the maximum activation capacity of the regulatory circuit that governs the set of proteins. In other words, it indicates what fraction of total protein production is directed toward this set of proteins when the system is perfectly derepressed ($TF=0$) or perfectly induced ($I \to \infty $).

\noindent Finally, a third case is a constitutive mode of expression, where there is no repressor nor inducer modifying the production flux. This mode of regulation is represented only by the maximum activation capacity coefficient $\theta$:
\begin{equation}
    \widehat{{\rho }_3}(t)=\ {\theta }_3\cdot \rho (t)
    \label{eq 18: constitutive regulation function}
\end{equation}

In all cases, the regulation function, $r_i$, is an abstraction that only represents the behaviour of the overall regulatory mechanism of a set of proteins. This regulatory function can be very complex or relatively simple, as in the three cases defined above. Compiling various proteins into a single set and generalising a unified $r_i$ for them may require the inclusion of several environmental factors and intracellular transduction pathways. 

By definition, the sum of all fluxes of all proteome fractions must be equal to the total anabolic flux. This means that the sum of all regulation functions can be normalised.
\begin{equation}
    \frac{r_1(t)\cdot \rho (t)+r_2(t)\cdot \rho (t)+r_3(t)\cdot \rho (t)+\dots {+r}_n(t)\cdot \rho (t)}{\left[r_1(t)+r_2(t)+r_3(t)+{\dots +r}_n(t)\right]}=\rho (t)
    \label{eq 19}
\end{equation}

From this expression, we deduce that the production rate of a proteome fraction, ${\varphi }_i$, is:
\begin{equation}
    {\rho }_i(t)=\frac{r_i(t)}{\sum_j{r_j}(t)}\cdot \rho (t)
    \label{eq 20}
\end{equation}

Recurring to equation \eqref{eq 4: specific protein production} and using this last equation, we finally define the expression fraction $f_i$, which, as mentioned before, represents the fraction of the total anabolic flux dedicated to produce a set $i$ of proteins, as:
\begin{equation}
    f_i(t)=\frac{r_i(t)}{\sum_j{r_j(t)}}
    \label{eq 21: defining the expression fraction}
\end{equation}

\subsubsection{Introducing a heterologous protein}

The DE3 expression system is a convenient regulatory circuit for studying heterologous genetic circuits. It provides a well-known regulation mechanism for the protein being expressed under its control. In addition, it is a system that includes its own RNA polymerase, which is not directly influenced by any metabolite or additional transcription factor. Finally, when activated by IPTG, its regulatory function can be considered constant because IPTG is a nonmetabolisable ligand whose intracellular concentration, once it reaches equilibrium, remains stable:
\begin{equation}
    r_H(t)=H\cdot \frac{I}{I+k_i}
    \label{eq 22: heterologous regulation function}
\end{equation}

Here, $I$ is the concentration of an inducer, $H$ is the maximum expression activation number for the heterologous circuit, and $k_i$ is its induction constant. Following the theorem expressed in Equation \eqref{eq 10: the proteome allocation theorem}, we obtain the change in time of the proteome fraction represented by the heterologous protein during the exponential phase:
\begin{equation}
    \frac{d{\varphi }_H(t)}{dt}=\rho (t)\cdot \left(\frac{H\cdot \frac{I}{I+k_i}}{1+H\cdot \frac{I}{I+k_i}}-{\varphi }_H(t)\right)
    \label{eq 23: H fraction evolution}
\end{equation}

Future models could include a function for the internalisation of a nonconstant inducer $I(t)$, or its production and consumption within the cell.

\newpage
\section{Supporting experimental information}
\begin{figure}[h!]
    \includegraphics*[width=\textwidth]{FigureS1}
    \captionsetup{labelformat=empty}
    \caption{Figure 1S:\textbf{ Dose-response diagrams for DE3 system using specific fluorescence taken at different time points} A) Dose-response plots using the specific fluorescence at the time of maximum growth rate. Using these plots, BL21 lacI\textsuperscript{OV} would appear to be worse producer than BLR, whereas MG1655 would appear as good a producer as BLR lacI\textsuperscript{OV}. These wrongful observations are explained by the fact that they correspond to different lengths of time allowed for the accumulation of fluorescent protein. B) Dose-response diagrams using the specific fluorescence of the cultures 12 hours after induction. At these late times, some strains decrease their specific flluorescence over time, and in consequence the producing potential of MG1655 and BLR are significantly underestimated. \textbf{Alt Text: Dose-response diagram for T7 system in different strains using specific fluorescence selected at the time of maximum growth rate, and at 12 hours after induction}} 
    \label{fig 1S}
\end{figure}

\newpage
\begin{figure}[h!]
    \includegraphics*[width=\textwidth]{FigureS2}
    \captionsetup{labelformat=empty}
    \caption{Figure 2S: \textbf{Dose-response diagrams comparison for a cumate biosensor} A) Dose-reponse diagram made by plotting the maximum values of specific fluorescence (${\varphi }^{max}_H$) obtained with the indicated cumate concentration in three different cellular contexts, BL21(DE3), BLR(DE3) and MG1655(DE3). B) Dose-reponse diagram made by plotting the slope values of the linear regressions of the specific production vs specific growth graphs obtained with the indicated cumate concentration (Figure 5B in the main text). The ${\varphi }^{max}_H$ values are not valid representations of the expression fraction in this system due to the presence of an intercept term (\textit{b}) in equation 7, as explained in the main text. Therefore, they are presented here solely for comparison. \textbf{Alt Text: Hill plots using the expression fractions obtained from the maximum method and the slope method for the CymR system}}
\label{fig 2S}.
\end{figure}

\newpage
\begin{figure}[h!]
    \centering
    \includegraphics*[width=\textwidth]{FigureS3}
    \captionsetup{labelformat=empty}
    \caption{Figure 3S: \textbf{Total protein from cells transformed with pUC-T7-GFP or pUC-T7-GFP and pACYCDuet with and without IPTG induction}. Total proteins from cultures of similar densities were solubilised with 8M urea and analysed through SDS-PAGE as described in Methods section. Red arrows indicate the bands corresponding to GFP. Image analysis determined that B strains could accumulate GFP up to roughly 15\% of the total protein mass. In the case of MG1655(DE3), the cell accumulated a GFP amount equivalent to approximately 1\% of its total protein mass. \textbf{Alt Text: Total protein from induced and uninduced cells analysed through electroporesis to asses the fraction of the total proteome represented by GFP}}
    \label{fig 3S}
\end{figure} 

\newpage
\begin{table*}[h!]
  \begin{tabular*}{\textwidth}{@{\extracolsep{\fill}}lllll@{\extracolsep{\fill}}}
    \hline
    \textbf{Strain} & \textbf{Parameter} & \textbf{Max. Growth} & \textbf{Stationary Phase} & \textbf{Max. Phi}\\ 
    \hline 
    \multirow{3}{*}{\textbf{BL21 lacI}} & \textbf{${\varphi}_{H}$} & 2431 $\mathrm{\pm}$ 1089 & 10097 $\mathrm{\pm}$ 198 & 9785 $\mathrm{\pm}$ 191 \\ 
    & \textbf{${k}_{i}$} & 444 $\mathrm{\pm}$ 229 & 18.7 $\mathrm{\pm}$ 8.64 & 31.0 $\mathrm{\pm}$ 3.73 \\ 
    & \textbf{$n$} & 1.55 $\mathrm{\pm}$ 0.243 & 3.40 $\mathrm{\pm}$ 2.47 & 2.52 $\mathrm{\pm}$ 0.262 \\ 
    \hline
    \multirow{3}{*}{\textbf{BLR}} & \textbf{${\varphi}_{H}$} & 4900 $\mathrm{\pm}$ 1259 & 3810 $\mathrm{\pm}$ 333 & 6148 $\mathrm{\pm}$ 496 \\ 
    & \textbf{${k}_{i}$} & 207 $\mathrm{\pm}$ 94.9 & 120 $\mathrm{\pm}$ 20.8 & 55.8 $\mathrm{\pm}$ 12.9 \\ 
    & \textbf{$n$} & 1.33 $\mathrm{\pm}$ 0.205 & 2.06 $\mathrm{\pm}$ 0.575 & 2.23 $\mathrm{\pm}$ 0.346 \\ 
    \hline
    \multirow{3}{*}{\textbf{BLR lacI}} & \textbf{${\varphi}_{H}$} & 1885 $\mathrm{\pm}$ 23.8 & 12360 $\mathrm{\pm}$ 394 & 11473 $\mathrm{\pm}$ 319 \\ 
    & \textbf{${k}_{i}$} & 188 $\mathrm{\pm}$ 32.1 & 73.0 $\mathrm{\pm}$ 10.6 & 51.7 $\mathrm{\pm}$ 5.09 \\ 
    & \textbf{$n$} & 3.43 $\mathrm{\pm}$ 0.573 & 1.58 $\mathrm{\pm}$ 0.237 & 2.77 $\mathrm{\pm}$ 0.308 \\ 
    \hline
    \multirow{3}{*}{\textbf{MG1655}} & \textbf{${\varphi}_{H}$} & 1740 $\mathrm{\pm}$ 177 & 767 $\mathrm{\pm}$ 68.1 & 2072 $\mathrm{\pm}$ 40.4 \\
    & \textbf{${k}_{i}$} & 136 $\mathrm{\pm}$ 23.8 & 79.8 $\mathrm{\pm}$ 19.3 & 36.3 $\mathrm{\pm}$ 4.09 \\ 
    & \textbf{$n$} & 1.73 $\mathrm{\pm}$ 0.109 & 1.39 $\mathrm{\pm}$ 0.171 & 2.06 $\mathrm{\pm}$ 0.206 \\ 
    \hline
    \multirow{3}{*}{\textbf{MG1655 lacI}} & \textbf{${\varphi}_{H}$} & 157 $\mathrm{\pm}$ 53.2 & 1424 $\mathrm{\pm}$ 455 & 1116 $\mathrm{\pm}$ 116 \\ 
    & \textbf{${k}_{i}$} & 101 $\mathrm{\pm}$ 9.02 & 340 $\mathrm{\pm}$ 100 & 99.8 $\mathrm{\pm}$ 4.52 \\ 
    & \textbf{$n$} & 9.03 $\mathrm{\pm}$ 1.99 & 2.00 $\mathrm{\pm}$ 0.294 & 5.87 $\mathrm{\pm}$ 1.36 \\ 
    \hline
    \end{tabular*}   
    \captionsetup{labelformat=empty}
    \caption{Table 1S: \textbf{Hill function parameter estimates with standard errors for different strains and criteria.} This table summarizes the estimated values of H, k, and n parameters of the hill function built using different criteria such as selection at the time of maximum growth rate, selection after 12 hours of induction, and selection of the maximum $\varphi_H$. We compare the parameter obtained from each criteria for all strains containing the DE3 system}.
\end{table*}

\begin{table*}[h!]
  \begin{tabular*}{\textwidth}{@{\extracolsep{\fill}}lllll@{\extracolsep{\fill}}}
    \hline
    \textbf{DNA construct name} & \textbf{URL}  \\
    \hline
        T7-LacO-GFPmut3-LVA & https://www.ncbi.nlm.nih.gov/nuccore/PQ015608 \\
    \hline
        pUC57-cymR\_PJ23101\_gfp & https://www.ncbi.nlm.nih.gov/nuccore/PQ010742 \\
     \hline
        Mercury biosensor (Mer-RFP) & https://www.mdpi.com/2079-6374/14/5/246 \\
    \hline
      \end{tabular*} 
      \captionsetup{labelformat=empty}
      \caption{Table 2S: URL for the costructs described in the main text}
      \end{table*}

\begin{thebibliography}{9}

\bibitem{dennis_macromolecular_1974}
P. P. Dennis and H. Bremer,
\textit{Macromolecular composition during steady-state growth of Escherichia coli B-r},
\textit{Journal of Bacteriology}, 1974, \textbf{119}(1), 270--281, doi:10.1128/jb.119.1.270-281.1974.

\end{thebibliography}
      
\end{document}
